# Supplementary material for: Nature-Inspired 1-Phenylpyrrolo[2,1-a]isoquinoline Scaffold for Novel Antiproliferative Agents Circumventing P-Glycoprotein-Dependent Multidrug Resistance
Source: Pharmaceuticals (Basel). 2024 Apr 22;17(4):539. doi: 10.3390/ph17040539 (PMC11054433; doi:10.3390/ph17040539)
Supplement: Supplementary file 1 [file pharmaceuticals-17-00539-s001.zip]

Archive with 1 entries (1 files):
- pharmaceuticals-2928359-supplementary.pdf
